# Supplementary material for: Guidelines for Fluorescent Guided Biallelic HDR Targeting Selection With PiggyBac System Removal for Gene Editing
Source: Front Genet. 2019 Mar 13;10:190. doi: 10.3389/fgene.2019.00190 (PMC6425911; doi:10.3389/fgene.2019.00190)
Supplement: Supplementary file 1 [file Table_1.XLSX]

## Sheet: Sheet1
Table 1 - Reagents used
Reagent / Resource	Source	Identifier
Plasmids
pX330-U6-Chimeric_BB-CBh-hSpCas9	Addgene	42230
pDONOR-tagBFP-PSM-EGFP	Addgene	100603
pDONOR-tagBFP-PSM-dTOMATO	Addgene	100604
pCMV-HAhyPBase	https://www.sanger.ac.uk/form/Sanger_CloneRequests
Reagents
FastDigest BpiI	Thermo Fisher Scientiﬁc	FD1014
T4 DNA Ligase	NEB	M0202
PrimeSTAR® GXL DNA Polymerase	Takara	R050A
Gibson Assembly® Master Mix	NEB	E2611
NEB® 10-beta Competent E. coli (High Efficiency)	NEB	C3019
One Shot™ TOP10 Chemically Competent E. coli	Thermo Fisher Scientiﬁc	C404006
E8 iPSC medium	Thermo Fisher Scientiﬁc	A1517001
ROCK inhibitor (Y-27632)	Merck Millipore	688000
Accutase	Thermo Fisher Scientiﬁc	A11105-01
DMEM/F12	Thermo Fisher Scientiﬁc	12634010
QuickExtract™ DNA Extraction Solution	Epicentre	QE9050
SYTOX™ Blue Dead Cell Stain	Thermo Fisher Scientiﬁc	S34857
Matrigel	Corning, Inc.	354277
Kits
QIAquick PCR Purification Kit	Qiagen	28106
QIAprep Spin Miniprep Kit	Qiagen	27106
Zero Blunt™ TOPO™ PCR Cloning Kit	Thermo Fisher Scientiﬁc	451245
Q5® Site-Directed Mutagenesis Kit	NEB	E0554S
HiSpeed Plasmid Maxi Kit	Qiagen	12663
mMESSAGE mMACHINE™ T7 Transcription Kit	Thermo Fisher Scientiﬁc	AM1344
Poly(A) tailing kit	Thermo Fisher Scientiﬁc	AM1350
MEGAclear™ Transcription Clean-Up Kit	Thermo Fisher Scientiﬁc	AM1908
Stemfect™ RNA transfection kit	Stemgent	00-0069
P3 Primary Cell 4D-NucleofectorTM X Kit L	Lonza	V4XP-3024
Lab ware
Pre-Separation Filters (20 µm)	Miltenyi	130-101-812
Nunc™ OmniTray™	Thermo Fisher Scientiﬁc	165218
