# Supplementary material for: Guidelines for Fluorescent Guided Biallelic HDR Targeting Selection With PiggyBac System Removal for Gene Editing
Source: Front Genet. 2019 Mar 13;10:190. doi: 10.3389/fgene.2019.00190 (PMC6425911; doi:10.3389/fgene.2019.00190)
Supplement: Supplementary file 2 [file Table_2.XLSX]

## Sheet: Sheet1
Table 2 - List of primers
This are all the primers used in the example project. The Universal part is identfied. All the sequences are given 5'-3'
Primer name	Sequence	Universal part	Project specific part
sequencing primer (SEQPRA) forward*	ACTGGAGGCATTTCCGTGTTCG	N/A	All
sequencing primer (SEQPRA) reverse*	GACTCCCACCCTCACCATTCAC	N/A	All
Left Homology Arm Forward (LHAF)	AAGCTTGGATCCCCTAGGTTAATAACTGATTCTTAATGCACCTGGTTCTTAG	AAGCTTGGATCCCCTAGGTT	AATAACTGATTCTTAATGCACCTGGTTCTTAG
Left Homology Arm Reverse (LHAR)	CAGACTATCTTTCTAGGGTTAACAAGCCCGAAGATTTCATAGGC	CAGACTATCTTTCTAGGGTT	AACAAGCCCGAAGATTTCATAGGC
Right Homology Arm Forward (RHAF)	ATGATTATCTTTCTAGGGTTAATCCCTTCTACGGCCAGGGCAAGGCTCA	ATGATTATCTTTCTAGGGTT	AATCCCTTCTACGGCCAGGGCAAGGCTCA
Right Homology Arm Reverse (RHAR)	GCATACGCGTATACTAGGTTCGAAAAAATCAACGACTTTTTCAACAAGTCT	GCATACGCGTATACTAGGTT	CGAAAAAATCAACGACTTTTTCAACAAGTCT
left junction forward primer (VKI Primer 1)*	ACTGGAGGCATTTCCGTGTTCG	N/A	All
the left junction reverse primer (VKI Primer 2)	AGATGTCCTAAATGCACAGCG	All	N/A
right junction forward primer (VKI Primer 3)	CGTCAATTTTACGCATGATTATCTTTAAC	All	N/A
right junction reverse primer (VKI Primer 4)*	GACTCCCACCCTCACCATTCAC	N/A	All
left backbone forward primer (VKI Primer 5)	GCTGCCTATCAGAAGGTGGTG	All	N/A
right backbone reverse primer (VKI Primer 6)	GCAGCCACTGGTAACAGGAT	All	N/A
final sequencing primer (SEQPR)	TATGCTGTGGTGGCTAGTGC	N/A	All
gRNA-px330 sequencing primer	GAGGGCCTATTTCCCATGATTCC	All	N/A
T7-transposase_F	GAAATTAATACGACTCACTATAGGGCCGCCACCATGGGCAGCAGCCTGGAC	All	N/A
T7-transposase_R	GGCAAACAACAGATGGCTGG	All	N/A
*In the example project this set of primers was the same
